# Supplementary material for: An updated explanation of ancestral karyotype changes and reconstruction of evolutionary trajectories to form Camelina sativa chromosomes
Source: BMC Genomics. 2020 Oct 12;21:705. doi: 10.1186/s12864-020-07081-0 (PMC7549213; doi:10.1186/s12864-020-07081-0)
Supplement: Supplementary file 2 — Additional file 2: Table S1 Evaluation of homologous regions between Al and Cs genomes. [file 12864_2020_7081_MOESM2_ESM.xlsx]

## Sheet: Sheet1
Table S1 Evaluation of genomic blocks of collinear genes between Al and Cs genome
	BL>4	BL>10	BL>40	BL>50	LDB	LDB on chromosomes
Number of genomic blocks of collinear genes between Al and Cs genome	3567	804	409	213	3195	Al1-Cs17
Number of collinear genes pairs in genomic blocks between Al and Cs genome	94751	80312	75163	69423
Number of collinear genes in genomic blocks between Al and Cs genome	23152 vs 62576	22388 vs 60812	22213 vs 59924	21905 vs 58214
note: Block length: BL; Number of colinear gene pairs reside in longest duplicated block: LDB; A. lyrata: Al; C. sativa: Cs
